# Supplementary material for: Phytochemical Compositions of Some Red Sea Halophyte Plants with Antioxidant and Anticancer Potentials
Source: Molecules. 2022 May 25;27(11):3415. doi: 10.3390/molecules27113415 (PMC9182077; doi:10.3390/molecules27113415)
Supplement: Supplementary file 1 [file molecules-27-03415-s001.zip]

Archive with 1 entries (1 files):
- molecules-1682563-supplementary.pdf
